# Supplementary material for: Beta Palmitate Improves Bone Length and Quality during Catch-Up Growth in Young Rats
Source: Nutrients. 2017 Jul 18;9(7):764. doi: 10.3390/nu9070764 (PMC5537878; doi:10.3390/nu9070764)
Supplement: Supplementary file 1 [file nutrients-09-00764-s001.zip]

Archive with 1 entries (1 files):
- nutrients-204807-supplementary.pdf
